# Supplementary material for: OsBBX11 on qSTS4 links to salt tolerance at the seeding stage in Oryza sativa L. ssp. Japonica
Source: Front Plant Sci. 2023 Mar 8;14:1139961. doi: 10.3389/fpls.2023.1139961 (PMC10030886; doi:10.3389/fpls.2023.1139961)
Supplement: Supplementary file 2 [file Table_1.xlsx]

## Sheet: Supplementary Table 1
Supplemental Table 1 Primers used in real-time PCR analyses and vector constructions.
Gene ID	Froward primer (5’-3’)	Reverse primer (5’-3’)	Primers used for qPCR analysis
LOC_Os04g41510	GGCTTTGGAGATTCGAATGTTT	TGTTTGCCTGATCAACAAGAAG
LOC_Os04g41520	CGAGCACTCGGCGTCAGCAGG	GTTGATGCTGCTGCGCAAGGT
LOC_Os04g41530	CGATTGGTGGCTTGATGTAATC	CAAAACTGGGTGAATTTGTTGC
LOC_Os04g41540	TTCACTTCTGCTTCATACTGGT	AAATTTTTGGAGCATACGTGGG
LOC_Os04g41550	GCTTGTAGATCTTCATGCACAG	ATACACTTCTCTTGCGAACTGA
LOC_Os04g41560	TTGGGTTCAAGGATCTGGAG	CTCGTCGTCATCGGGTATCT
LOC_Os04g41570	TTGATCGATCGTCTAGCTAACG	GGCTGCAATTTAAGCGTAGTTA
LOC_Os04g41580	GTCCAAGTTTTGTTGGCAACTA	CCAGGTATCTAGTGTAGTCCCT
OsBBX11	GATATCGTCTACGAGGCCCCTT	GACCGGACACCGGATGGCTAGG	Primers used for sequence variation analysis
osbbx11-1	ggcaGGTGTGCTGCGCGGACGAGGCGG	aaacCCGCCTCGTCCTCGCGAGCACACC	Primers used in vector construction
osbbx11-2	ggcaGGCGTTCATCTTCTGCGTGGAGG	aaacCCTCCACGCAGAACATGAACGCC

## Sheet: Supplementary Table 2
Supplemental Table 2 Phenotype Statistics of parents and F2 population under salt treatment
Traits	TX144	LD19	F2:3 populations
			Mean	Range	Skewness	Kurtosis
SDS (d)	23	30**	27	20~35	-0.277	-0.629
SNC ( μmol/mg)	4.18	0.32**	2.51	0.28~4.33	0.102	-1.23
SKC ( μmol/mg)	1.22	0.69**	0.88	0.48~1.36	-0.111	-1.228
RNC ( μmol/mg)	0.85	1.73**	1.36	0.67~2.05	-0.0776	0.167
RKC ( μmol/mg)	0.28	0.47**	0.36	0.11~0.57	0.205	-0.991
**P＜0.01, Student’s t-test

## Sheet: Supplementary Table 3
Supplemental Table 3 Correlation coefficients between SDS and four traits of seedlings' roots and shoots under salt stress
	SNC	SKC	RNC	RKC
SDS	-0.78**	0.12	-0.03	0.05
SNC		-0.77**	-0.08	-0.11
SKC			-0.013	-0.14
RNC				0.69**
**P＜0.01

## Sheet: Supplementary Table 4
Supplementary Table 4 Summary of QTL-Seq data for each sample
Name	Raw reads	Clean Readsa	Clean Bases (bp)b	Q30 (%)c	GC (%)d	Mapped (%)e	SNP number( Before Filter)	Indel number( Before Filter)	SNP number( After Filter)	Indel number( After Filter)
LD19	133073526	131645758	19961028900	17835134217(89.35%)	8718213980(43.68%)	128881379-97.90%	1067436	177492	443872	72173
TX144	131399480	137572860	20916209700	18639455853(89.11%)	9171037738(43.85%)	134775199-97.97%		76334
T_Pool	82802392	81612886	12420358800	11358114493(91.45%)	5451955329(43.9%)	79064198-96.88%		117991
S_Pool	78930548	78110064	11839582200	10936528502(92.37%)	5212999811(44.03%)	75890051-97.16%		118316
a Number of reads after filtering
b Number of bases after filtering
c Bases number of quality value > 30%/total number of bases
d GC content of the test samples
e Number of clean reads mapping to the reference genome/total number of clean reads

## Sheet: Supplementary Table 5
Supplementary Table 5 Association intervals of salt tolerance in rice obtained by three methods based on QTL-seq
QTL	Computational Models	Chromosome	Start	End	Size(Mb)
qSDS4	G-value	Chr4	20400001	21400000	0.999999
		Chr4	21500001	25600000	4.1
	SNP-Index	Chr4	16300001	17300000	0.999999
		Chr4	18100001	30700000	12.6
	ED	Chr4	21200001	25400000	4.2

## Sheet: Supplementary Table 6
Supplementary Table 6 Linkage mapping of QTL for salt tolerance at the seedling stage in rice
QTL		Position(cM)	LeftMarker(bp)	RightMarker(bp)	Peak LOD	PVE(%)	Additive effect	LeftCI (cM)	RightCI (cM)
qRNC7		54	10000266	11020189	3.41	8.12	0.59	53.5	54.5
qSDS1		126	23246361	23657571	3.83	6	-3.02	125.5	126.5
qSTS4	qSDS4-1	129	24625017	24671947	13.89	33.14	-7.2	128.5	129.5
	qRKC4	129	24625017	24671947	7.23	28.09	-3.67	128.5	129.5
	qSNC4	129	24625017	24671947	9.5	30.4	-4.01	128.5	129.5
	qSKC4	129	24625017	24671947	7.45	29.21	-2.91	128.5	129.5
PVE:Percentage of total phenotypic variance explained by the QTL

## Sheet: Supplementary Table 7
Supplemental Table 6 Gene annotation information for the 43.7 Kb interval in qCTB7
GeneID	Symbol	Description	KEGG_A_class	KEGG_B_class	Pathway	K_ID	GO Component	GO Function	GO Process	TF_family
LOC_Os04g41510	GCN2	serine/threonine-protein kinase GCN2	Genetic Information Processing	Folding, sorting and degradation	ko04141//Protein processing in endoplasmic reticulum	K16196	-	GO:0000166//nucleotide binding;GO:0003824//catalytic activity;GO:0016301//kinase activity	GO:0006412//translation;GO:0006464//cellular protein modification process	--
LOC_Os04g41520	RE1	retrotransposon protein	-	-	-	-	-	-	-	--
LOC_Os04g41530	GCN2	serine/threonine-protein kinase GCN2	Genetic Information Processing	Folding, sorting and degradation	ko04141//Protein processing in endoplasmic reticulum	K16196	-	GO:0000166//nucleotide binding;GO:0003824//catalytic activity;GO:0016301//kinase activity	GO:0006412//translation;GO:0006464//cellular protein modification process	--
LOC_Os04g41540	CML22	Calmodulin-related calcium sensor protein	Organismal Systems	Environmental adaptation	ko04626//Plant-pathogen interaction	K13448	-	GO:0005488//binding	-	--
LOC_Os04g41550	At3g25440	CRS1/YhbY domain containing protein	Genetic Information Processing	Folding, sorting and degradation	ko03018//RNA degradation	K01148	GO:0009536//plastid	GO:0003723//RNA binding	GO:0008150//biological_process	--
LOC_Os04g41560	BBX24	B-box zinc finger family protein	-	-	-	-	GO:0005634//nucleus;GO:0005634//nucleus	GO:0003677//DNA binding;GO:0003677//DNA binding;GO:0003700//transcription factor activity, sequence-specific DNA binding;GO:0003700//transcription factor activity, sequence-specific DNA binding;GO:0005488//binding;GO:0005488//binding;GO:0005515//protein binding;GO:0005515//protein binding	GO:0006139//nucleobase-containing compound metabolic process;GO:0006139//nucleobase-containing compound metabolic process;GO:0006950//response to stress;GO:0006950//response to stress;GO:0009058//biosynthetic process;GO:0009058//biosynthetic process;GO:0009628//response to abiotic stimulus;GO:0009628//response to abiotic stimulus;GO:0009791//post-embryonic development;GO:0009791//post-embryonic d…	C2C2-CO-like
LOC_Os04g41570	BHLH153	ethylene-responsive protein related	-	-	-	-	GO:0005634//nucleus;GO:0005634//nucleus;GO:0005634//nucleus	GO:0003700//transcription factor activity, sequence-specific DNA binding;GO:0003700//transcription factor activity, sequence-specific DNA binding;GO:0003700//transcription factor activity, sequence-specific DNA binding	GO:0006139//nucleobase-containing compound metabolic process;GO:0006139//nucleobase-containing compound metabolic process;GO:0006139//nucleobase-containing compound metabolic process;GO:0009058//biosynthetic process;GO:0009058//biosynthetic process;GO:0009058//biosynthetic process;GO:0009719//response to endogenous stimulus;GO:0009719//response to endogenous stimulus;GO:0009719//response to endog…	--
LOC_Os04g41580	--	glycine-rich protein	-	-	-	-	GO:0005634//nucleus;GO:0009536//plastid;GO:0009579//thylakoid;GO:0016020//membrane	GO:0003674//molecular_function	GO:0008150//biological_process	--

## Sheet: Supplementary Table 8
Supplemental Table 8 Statistics of variation in the qSTS4 genomic sequence
Chr	Pos	Ref	Alt	Type	Dindex	G	ED	P	Structure_type	Structure_gene	Function_type	Function_gene
Chr4	24625017	T	G	SNP	0.909962	65.5762	1.65606	6.08353e-15	downstream	LOC_Os04g41510,LOC_Os04g41520(dist=373)	-	-
Chr4	24629422	T	C	SNP	0.678571	33.1064	0.920918	1.40362e-07	exonic	LOC_Os04g41520	nonsynonymous SNV	LOC_Os04g41520:LOC_Os04g41520.1:exon2:c.A617G:p.D206G,
Chr4	24638529	G	A	SNP	0.695652	30.3065	0.967864	4.9452e-07	intergenic	LOC_Os04g41530(dist=2689),LOC_Os04g41540(dist=1853)	-	-
Chr4	24638561	C	T	SNP	0.73913	29.2347	1.09263	6.89279e-07	intergenic	LOC_Os04g41530(dist=2721),LOC_Os04g41540(dist=1821)	-	-
Chr4	24642561	A	AGT	Insertion	0.777778	30.0122	1.20988	5.01057e-07	downstream	LOC_Os04g41540(dist=986)	-	-
Chr4	24642609	C	T	SNP	0.9	43.2235	1.62	9.4007e-10	intergenic	LOC_Os04g41540(dist=1034),LOC_Os04g41550(dist=1561)	-	-
Chr4	24650097	C	A	SNP	0.829565	39.5812	1.37636	2.5624e-09	upstream	LOC_Os04g41560(dist=701)	-	-
Chr4	24653410	A	G	SNP	0.740741	35.3628	1.09739	3.28827e-08	intergenic	LOC_Os04g41560(dist=4014),LOC_Os04g41570(dist=1695)	-	-
Chr4	24657909	G	A	SNP	0.598901	18.8334	0.717365	4.70674e-05	intronic	LOC_Os04g41570	-	-
Chr4	24661330	G	C	SNP	0.756757	40.5843	1.14536	2.29094e-09	intergenic	LOC_Os04g41570(dist=1259),LOC_Os04g41580(dist=5931)	-	-
Chr4	24662600	T	G	SNP	0.890819	55.2197	1.58712	1.01727e-12	intergenic	LOC_Os04g41570(dist=2529),LOC_Os04g41580(dist=4661)	-	-
Chr4	24663089	G	A	SNP	0.587607	29.0503	0.690564	2.62762e-07	intergenic	LOC_Os04g41570(dist=3018),LOC_Os04g41580(dist=4172)	-	-
Chr4	24664786	A	C	SNP	0.737154	29.069	1.08679	3.76859e-07	intergenic	LOC_Os04g41570(dist=4715),LOC_Os04g41580(dist=2475)	-	-
Chr4	24665032	C	A	SNP	0.580745	20.7944	0.67453	1.44728e-05	intergenic	LOC_Os04g41570(dist=4961),LOC_Os04g41580(dist=2229)	-	-
Chr4	24666384	A	G	SNP	0.641414	21.7784	0.822824	9.54565e-06	downstream	LOC_Os04g41580(dist=877)	-	-
Chr4	24666448	G	C	SNP	0.75	29.2224	1.125	4.02335e-07	downstream	LOC_Os04g41580(dist=813)	-	-
